# Supplementary material for: Women Caring for Husbands Living with Parkinson’s Disease: A Phenomenological Study Protocol
Source: J Pers Med. 2022 Apr 20;12(5):659. doi: 10.3390/jpm12050659 (PMC9146827; doi:10.3390/jpm12050659)
Supplement: Supplementary file 1 [file jpm-12-00659-s001.zip]

Archive with 1 entries (1 files):
- jpm-1625828-supplementary.pdf
